# Supplementary material for: HierCC: a multi-level clustering scheme for population assignments based on core genome MLST
Source: Bioinformatics. 2021 Apr 6;37(20):3645–6. doi: 10.1093/bioinformatics/btab234 (PMC8545296; doi:10.1093/bioinformatics/btab234)
Supplement: btab234_Supplementary_Data [file btab234_supplementary_data.zip]

Archive with 2 entries (2 files):
- FigS1 v3.pdf
- SupplementaryText V2.2.docx
